# Supplementary material for: TRIO Platform: A Novel Low Profile In vivo Imaging Support and Restraint System for Mice
Source: Front Neurosci. 2016 Apr 25;10:169. doi: 10.3389/fnins.2016.00169 (PMC4842766; doi:10.3389/fnins.2016.00169)
Supplement: Design Files S1 — SolidWorks® design files for 3D printed components. [file DesignFilesS1.zip]

Archive with 11 entries (11 files):
- base plate.SLDPRT
- flat plate.SLDPRT
- gas inlet and outlet.SLDPRT
- Head plate grip knob.SLDPRT
- head plate grip left.SLDPRT
- head plate grip right.SLDPRT
- head plate holder post.SLDPRT
- head plate holder.SLDPRT
- head plate.SLDPRT
- nose cone.SLDPRT
- tongue.SLDPRT
