# Supplementary material for: TRIO Platform: A Novel Low Profile In vivo Imaging Support and Restraint System for Mice
Source: Front Neurosci. 2016 Apr 25;10:169. doi: 10.3389/fnins.2016.00169 (PMC4842766; doi:10.3389/fnins.2016.00169)
Supplement: Table S2 — Parts list for non-printed components. [file TableS2.xlsx]

## Sheet: Parts
Part	Part Number	Supplier	Description
SolidWorks	-----	Dassault Systèmes	Design Software
Replicator 2®	-----	MakerBot®	3D Printer
1.75 mm PLA filament	-----	GStar Technologies	-----
Standard tube fittings	-----	-----	-----
Polymer tubing	-----	-----	-----
ULTRAGEL® CONTROL	-----	Loctite	Cyanoacrylate adhesive
Kwik Sil	KWIK-SIL	World Precision Instruments	Silicone adhesive
SomnoSuite®	SOMNO	Kent Scientific Corporation	compact gas anesthesia system
FDA-grade, Platinum-cured silicone tubing	-----	VWR International	1/8” ID x 3/16” OD
VivoTM 2-Photon Microscopy Workstation	-----	Intelligent Imaging Innovations, Inc.,	-----
AC-COAX-Balloon	-----	Kent Scientific Corporation	Elastomer Shroud
18 gauge metal wire	-----	-----	-----
Leur Lock Fittings (x2)	-----	-----	-----
hex head machine screws (x4)	-----	-----	3mm diameter, 8 mm in length
set screw(x2)	----	-----	3mm diameter
Deckgläser cover glass	-----	VWR International	5 mm diameter cover glass
Number 71 Adhesive	NOA71	Norland Products	optical adhesive
GRIN lens	-----	Go!Foton	-----
Texas Red-Dextran	D1830	Life Technologies, Inc.	Vascular dye
Fluke 62 Mini infrared thermometer	-----	Fluke, Inc	-----
Glass Labaratory Thermometer	-----	-----	-----
Aqua-Tech Power Head Submersible Pump	-----	Regent	Aquarium pump
For Surgery:
Krazy Glue	----	-----	Cyanoacrylate adhesive
IsoSol	NDC 50989-150-15	VEDCO	Isoflurane
Artificial Tears Ointment	NDC 0536-6550-91	Rugby	opthalmic gel
Benchmark stereotaxic frame	-----	Leica Biosystems	-----
PhysioSuite® System	PS-RT	Kent Scientific Corporation	body temperature regulator, SpO2 and heart rate monitor
Mouse and Neonatal Rat Adaptor	-----	Stoelting Co.	-----

## Sheet: SolidWorks File Names 
File Name	Description
base plate	Fig. 3A
nose cone	Fig. 3B & C
tongue	Fig 3A (arrow)
gas inlet and outlet	Fig. 3D
head plate	Fig. 4
head plate holder post	Fig. 4
head plate holder	Fig. 4
head plate grip left	Fig 6.
head plate grip right	Fig. 6
handle	Tightener for head plate grips
flat plate	covering for base plate
